# Supplementary material for: Skewed X-inactivation is common in the general female population
Source: Eur J Hum Genet. 2018 Dec 14;27(3):455–65. doi: 10.1038/s41431-018-0291-3 (PMC6460563; doi:10.1038/s41431-018-0291-3)
Supplement: Supplementary file 9 — Supplemental Table S1 [file 41431_2018_291_MOESM9_ESM.txt]

hgnc_symbol	ensembl_gene_id	start_position	end_position	N_obs_0.15	P_value_0.15	Our_status	Zhang	Park	Carrel	Cotton	Tukiainen
PUDP	ENSG00000130021	7048920	7148190	20	1.71E-06	Escapee	Heterogeneous	Escape	Escape	escape	Escape
RPS4X	ENSG00000198034	72255679	72277300	15	6.10E-05	Escapee	Inactive	Escape	Escape	escape	NA
XIST	ENSG00000229807	73820651	73852753	10	7.20E-05	Escapee	Heterogeneous	NA	Escape	NA	Escape
CA5B	ENSG00000169239	15688830	15788409	12	0.000304369	Escapee	Inactive	Escape	Escape	escape	NA
SEPT6	ENSG00000125354	119615724	119693370	15	0.000544054	Escapee	Heterogeneous	Inactivated	Inactivated	NA	NA
KDM6A	ENSG00000147050	44873177	45112602	8	0.001182681	Escapee	Inactive	Escape	Escape	variable escape	Escape
UBA1	ENSG00000130985	47190861	47215128	12	0.002990814	Escapee	Heterogeneous	Escape	Escape	escape	Escape
SSR4	ENSG00000180879	153793516	153798505	5	0.011609541	Escapee	Heterogeneous	Inactivated	Inactivated	subject	NA
ZFX	ENSG00000005889	24149173	24216255	10	0.023164288	Escapee	Heterogeneous	Escape	Escape	escape	Inactive
DDX3X	ENSG00000215301	41333348	41364472	15	0.038679008	Escapee	Heterogeneous	Escape	Escape	escape	NA
ZRSR2	ENSG00000169249	15790472	15823260	21	0.039478422	Escapee	Escape	NA	NA	escape	NA
TXLNG	ENSG00000086712	16786427	16844519	13	0.042322609	Escapee	Heterogeneous	Escape	Escape	escape	Escape
GAPDHP65	ENSG00000235587	46439709	46440714	6	0.043421961	Escapee	NA	NA	NA	NA	NA
REPS2	ENSG00000169891	16946691	17153280	7	0.043881945	Escapee	NA	NA	NA	variable escape	NA
EIF2S3	ENSG00000130741	24054716	24077971	12	0.049509373	Escapee	Heterogeneous	Escape	Escape	escape	Escape
SH3BGRL	ENSG00000131171	81201943	81298547	15	0.058084988	Non-escapee	Heterogeneous	NA	Escape	subject	NA
SOWAHD	ENSG00000187808	119758613	119760164	12	0.060956504	Non-escapee	Inactive	NA	NA	NA	NA
ARHGAP4	ENSG00000089820	153907367	153934999	29	0.081974596	Non-escapee	Heterogeneous	Escape	Heterogeneous	subject	Inactive
MECP2	ENSG00000169057	154021573	154137103	7	0.092758699	Non-escapee	Inactive	Inactivated	Inactivated	subject	NA
SNX12	ENSG00000147164	71056332	71073426	24	0.092767133	Non-escapee	Heterogeneous	Inactivated	Inactivated	subject	Inactive
NAA10	ENSG00000102030	153929242	153935223	5	0.098325001	Non-escapee	Heterogeneous	Heterogeneous	Heterogeneous	variable escape	NA
SLC25A5	ENSG00000005022	119468400	119471319	10	0.10144798	Non-escapee	Heterogeneous	NA	Inactivated	variable escape	Inactive
FAM122B	ENSG00000156504	134769566	134797232	5	0.122816228	Non-escapee	Inactive	Heterogeneous	Heterogeneous	NA	Inactive
TMSB4X	ENSG00000205542	12975108	12977227	30	0.1250267	Non-escapee	Inactive	NA	NA	NA	NA
RBM3	ENSG00000102317	48574449	48579066	8	0.12507751	Non-escapee	Heterogeneous	Inactivated	Inactivated	escape	Inactive
PJA1	ENSG00000181191	69160851	69165793	18	0.131128628	Non-escapee	Heterogeneous	Inactivated	Inactivated	subject	Inactive
GK	ENSG00000198814	30653359	30731456	5	0.135879406	Non-escapee	Inactive	Inactivated	Inactivated	subject	NA
MED12	ENSG00000184634	71118556	71142454	9	0.139825424	Non-escapee	Heterogeneous	NA	Inactivated	subject	NA
TRAPPC2	ENSG00000196459	13712244	13734635	18	0.141198345	Non-escapee	Heterogeneous	Escape	Escape	variable escape	Inactive
MBNL3	ENSG00000076770	132369317	132489968	5	0.143093132	Non-escapee	Heterogeneous	Inactivated	Inactivated	subject	NA
PLXNA3	ENSG00000130827	154458281	154477779	7	0.151160445	Non-escapee	Heterogeneous	Inactivated	Inactivated	subject	NA
SLC38A5	ENSG00000017483	48458537	48470256	6	0.151313074	Non-escapee	Heterogeneous	Inactivated	Inactivated	subject	Inactive
LDOC1	ENSG00000182195	141175745	141177125	11	0.160852882	Non-escapee	NA	NA	NA	NA	NA
SH2D1A	ENSG00000183918	124227868	124373197	6	0.173762893	Non-escapee	NA	NA	NA	variable escape	NA
HCFC1	ENSG00000172534	153947553	153971807	16	0.174418183	Non-escapee	Heterogeneous	NA	Heterogeneous	variable escape	Escape
TIMM17B	ENSG00000126768	48893447	48898143	18	0.181429866	Non-escapee	Inactive	Inactivated	Inactivated	NA	NA
MTMR1	ENSG00000063601	150692971	150765103	29	0.203306134	Non-escapee	Heterogeneous	Inactivated	Inactivated	subject	Inactive
TAZ	ENSG00000102125	154411518	154421726	6	0.205760213	Non-escapee	Heterogeneous	Inactivated	Inactivated	NA	NA
FAM3A	ENSG00000071889	154506159	154516242	12	0.209759146	Non-escapee	Heterogeneous	Inactivated	Inactivated	NA	Inactive
MORF4L2	ENSG00000123562	103675496	103688158	11	0.215850465	Non-escapee	Heterogeneous	Heterogeneous	Heterogeneous	subject	NA
RTL8A	ENSG00000203950	135050932	135052196	7	0.217890899	Non-escapee	NA	Inactivated	Inactivated	NA	NA
GPX1P1	ENSG00000197582	13378735	13379340	5	0.221119934	Non-escapee	NA	NA	NA	NA	NA
PHF8	ENSG00000172943	53936676	54048958	7	0.226842306	Non-escapee	Inactive	Inactivated	Inactivated	subject	Escape
MPP1	ENSG00000130830	154778684	154821007	14	0.260128249	Non-escapee	Heterogeneous	Inactivated	Inactivated	subject	Inactive
TRMT2B	ENSG00000188917	101009346	101052116	9	0.266932691	Non-escapee	Heterogeneous	Inactivated	Inactivated	subject	Inactive
EBP	ENSG00000147155	48521158	48528716	16	0.272281761	Non-escapee	Heterogeneous	NA	Inactivated	NA	NA
DNASE1L1	ENSG00000013563	154401238	154412112	5	0.277067076	Non-escapee	Heterogeneous	Inactivated	Inactivated	subject	Inactive
ABCD1	ENSG00000101986	153724868	153744762	16	0.277315032	Non-escapee	Inactive	Heterogeneous	Heterogeneous	subject	NA
CCDC22	ENSG00000101997	49235467	49250526	15	0.291886634	Non-escapee	Heterogeneous	Inactivated	Inactivated	subject	NA
RPL10	ENSG00000147403	154389955	154409168	5	0.299421238	Non-escapee	Heterogeneous	Inactivated	Inactivated	subject	Inactive
C1GALT1C1	ENSG00000171155	120625793	120630150	7	0.320203462	Non-escapee	Inactive	Inactivated	Inactivated	NA	Inactive
CFP	ENSG00000126759	47623172	47630305	19	0.321009521	Non-escapee	Inactive	Inactivated	Inactivated	subject	NA
HTATSF1	ENSG00000102241	136497079	136512346	7	0.328476482	Non-escapee	Inactive	Inactivated	Inactivated	subject	Inactive
CD99L2	ENSG00000102181	150766337	150898816	28	0.328501024	Non-escapee	Heterogeneous	Inactivated	Inactivated	subject	Inactive
CYBB	ENSG00000165168	37780011	37813461	9	0.329895436	Non-escapee	Heterogeneous	NA	NA	subject	Inactive
UBL4A	ENSG00000102178	154483717	154486670	6	0.330679142	Non-escapee	Heterogeneous	Inactivated	Inactivated	subject	Inactive
ZMYM3	ENSG00000147130	71239624	71255146	5	0.336766511	Non-escapee	Heterogeneous	NA	Inactivated	subject	NA
AIFM1	ENSG00000156709	130129362	130165887	13	0.34345813	Non-escapee	Heterogeneous	Inactivated	Inactivated	subject	Inactive
INTS6L	ENSG00000165359	135520643	135582510	9	0.368312214	Non-escapee	Heterogeneous	Inactivated	Inactivated	subject	Inactive
GAB3	ENSG00000160219	154675249	154751583	19	0.373319103	Non-escapee	NA	Escape	Inactivated	subject	NA
	ENSG00000228343	48579774	48581157	17	0.40461381	Non-escapee	NA	NA	NA	NA	NA
CD40LG	ENSG00000102245	136648193	136660390	13	0.413355142	Non-escapee	NA	Heterogeneous	Heterogeneous	variable escape	NA
DKC1	ENSG00000130826	154762742	154777689	11	0.430060635	Non-escapee	Heterogeneous	Inactivated	Inactivated	NA	NA
TCEAL4	ENSG00000133142	103576231	103587736	10	0.435476729	Non-escapee	Heterogeneous	Inactivated	Heterogeneous	subject	NA
MSN	ENSG00000147065	65588377	65741931	7	0.440363066	Non-escapee	Inactive	Inactivated	Escape	subject	NA
SUV39H1	ENSG00000101945	48695554	48709012	12	0.445486059	Non-escapee	Heterogeneous	NA	Inactivated	NA	NA
ITM2A	ENSG00000078596	79360384	79367667	16	0.487410827	Non-escapee	Inactive	Heterogeneous	Heterogeneous	subject	NA
BEX4	ENSG00000102409	103215092	103217246	10	0.508304366	Non-escapee	Inactive	NA	Inactivated	NA	Inactive
ELF4	ENSG00000102034	130064874	130110716	22	0.515071215	Non-escapee	Heterogeneous	Inactivated	Inactivated	subject	Inactive
CXorf21	ENSG00000120280	30558824	30577844	8	0.529852915	Non-escapee	Heterogeneous	NA	NA	variable escape	NA
TIMP1	ENSG00000102265	47582313	47586789	16	0.55905517	Non-escapee	Inactive	NA	Heterogeneous	NA	Inactive
G6PD	ENSG00000160211	154531391	154547572	9	0.562233051	Non-escapee	Heterogeneous	Inactivated	Inactivated	subject	Inactive
	ENSG00000260822	24545516	24550466	14	0.569455697	Non-escapee	NA	NA	NA	NA	NA
MAGED1	ENSG00000179222	51803007	51902357	8	0.641654346	Non-escapee	Heterogeneous	NA	NA	subject	Inactive
BTK	ENSG00000010671	101349447	101390796	29	0.667164704	Non-escapee	Heterogeneous	NA	Heterogeneous	subject	Inactive
LAMP2	ENSG00000005893	120427827	120469365	28	0.673702006	Non-escapee	Heterogeneous	Inactivated	Inactivated	subject	Inactive
ZNF185	ENSG00000147394	152914442	152973480	17	0.690388845	Non-escapee	Inactive	NA	Heterogeneous	variable escape	NA
GDI1	ENSG00000203879	154436913	154443467	5	0.70563831	Non-escapee	Heterogeneous	Inactivated	Inactivated	NA	Inactive
PNMA3	ENSG00000183837	153056409	153060467	17	0.722225009	Non-escapee	NA	NA	NA	variable escape	NA
FHL1	ENSG00000022267	136146702	136211359	13	0.728662822	Non-escapee	Inactive	Inactivated	Inactivated	NA	NA
SLC9A6	ENSG00000198689	135973841	136047269	5	0.746389651	Non-escapee	Inactive	Inactivated	Inactivated	subject	Inactive
MAGEH1	ENSG00000187601	55452105	55453566	13	0.750007377	Non-escapee	Heterogeneous	Inactivated	Inactivated	NA	NA
DOCK11	ENSG00000147251	118495898	118686163	12	0.767784506	Non-escapee	Heterogeneous	Heterogeneous	Heterogeneous	subject	Inactive
MSL3	ENSG00000005302	11758159	11775753	10	0.769510962	Non-escapee	Heterogeneous	Inactivated	Heterogeneous	escape	Escape
NHSL2	ENSG00000204131	71910818	72161750	5	0.773006907	Non-escapee	NA	NA	NA	variable escape	NA
FMR1	ENSG00000102081	147911951	147951125	7	0.779548113	Non-escapee	Inactive	Inactivated	Inactivated	subject	NA
WWC3	ENSG00000047644	10015562	10144478	22	0.795517824	Non-escapee	Heterogeneous	Inactivated	Inactivated	subject	Inactive
PHKA2	ENSG00000044446	18892300	18984598	6	0.804467901	Non-escapee	Inactive	NA	Heterogeneous	subject	NA
	ENSG00000225471	72159845	72160346	5	0.810752371	Non-escapee	NA	NA	NA	NA	NA
ZBTB33	ENSG00000177485	120250752	120258398	7	0.818308095	Non-escapee	Heterogeneous	Inactivated	Inactivated	subject	Inactive
TMEM187	ENSG00000177854	153972327	153983195	8	0.819805655	Non-escapee	Heterogeneous	Heterogeneous	Heterogeneous	subject	Inactive
SAT1	ENSG00000130066	23783173	23786226	18	0.831078606	Non-escapee	Heterogeneous	Inactivated	Inactivated	NA	NA
TBL1X	ENSG00000101849	9463295	9719743	29	0.842904514	Non-escapee	Heterogeneous	Inactivated	Heterogeneous	subject	Inactive
NBDY	ENSG00000204272	56729241	56818380	11	0.852559725	Non-escapee	NA	NA	NA	subject	NA
NONO	ENSG00000147140	71283192	71301168	7	0.878870757	Non-escapee	Heterogeneous	NA	Inactivated	NA	NA
CHST7	ENSG00000147119	46573784	46598408	8	0.903383784	Non-escapee	Inactive	Inactivated	Inactivated	subject	NA
ATP6AP1	ENSG00000071553	154428632	154436516	5	0.90704015	Non-escapee	Heterogeneous	Inactivated	Inactivated	subject	Inactive
TLR8	ENSG00000101916	12906620	12923169	20	0.909343459	Non-escapee	NA	NA	NA	NA	NA
WDR13	ENSG00000101940	48590042	48608867	5	0.910086725	Non-escapee	Inactive	Inactivated	Inactivated	subject	NA
TFE3	ENSG00000068323	49028726	49043486	23	0.925081532	Non-escapee	Inactive	Inactivated	Inactivated	NA	NA
GRIPAP1	ENSG00000068400	48973720	49002264	17	0.937298111	Non-escapee	Heterogeneous	Inactivated	Inactivated	subject	Inactive
MOSPD2	ENSG00000130150	14873441	14922327	6	0.938567814	Non-escapee	Inactive	Inactivated	Inactivated	subject	NA
ZNF75D	ENSG00000186376	135248920	135344087	10	0.949098654	Non-escapee	Heterogeneous	NA	Inactivated	subject	Inactive
XIAP	ENSG00000101966	123859724	123913979	21	0.949396826	Non-escapee	Heterogeneous	Inactivated	Inactivated	subject	Inactive
MAGED2	ENSG00000102316	54807599	54816012	22	0.952647487	Non-escapee	Heterogeneous	Inactivated	Inactivated	subject	Inactive
RPS6KA3	ENSG00000177189	20149911	20267100	6	0.957879419	Non-escapee	Heterogeneous	Inactivated	Inactivated	subject	NA
CXorf65	ENSG00000204165	71103889	71106788	8	0.958492889	Non-escapee	Escape	NA	NA	variable escape	NA
ACOT9	ENSG00000123130	23702253	23766475	9	0.959201421	Non-escapee	Heterogeneous	Inactivated	Heterogeneous	subject	Inactive
CYSLTR1	ENSG00000173198	78271464	78327691	5	0.965292117	Non-escapee	Inactive	NA	NA	subject	Inactive
TMEM164	ENSG00000157600	110002631	110182734	17	0.970060332	Non-escapee	Inactive	NA	Heterogeneous	subject	NA
FLNA	ENSG00000196924	154348524	154374638	17	0.984666851	Non-escapee	Heterogeneous	Inactivated	Inactivated	subject	Inactive
IL13RA1	ENSG00000131724	118727572	118794539	9	0.993926158	Non-escapee	Inactive	Inactivated	Inactivated	variable escape	NA
IRAK1	ENSG00000184216	154010500	154019980	13	0.995151088	Non-escapee	Heterogeneous	Inactivated	Inactivated	variable escape	Inactive
